# Supplementary material for: L-Tryptophan Aqueous Systems at Low Concentrations: Interconnection between Self-Organization, Fluorescent and Physicochemical Properties, and Action on Hydrobionts
Source: Nanomaterials (Basel). 2022 May 24;12(11):1792. doi: 10.3390/nano12111792 (PMC9182180; doi:10.3390/nano12111792)
Supplement: Supplementary file 1 [file nanomaterials-12-01792-s001.zip]

Archive with 2 entries (1 files):
- nanomaterials-1644087-supplementary/
- nanomaterials-1644087-supplementary/nanomaterials-1644087-Supplementary Material.pdf
